# Supplementary material for: Evidence of Genomic Exchanges between Homeologous Chromosomes in a Cross of Peanut with Newly Synthetized Allotetraploid Hybrids
Source: Front Plant Sci. 2016 Nov 1;7:1635. doi: 10.3389/fpls.2016.01635 (PMC5088615; doi:10.3389/fpls.2016.01635)
Supplement: Supplementary file 1 [file Table_1.xlsx]

## Sheet: Table_synthesis
Supplementary Tables	Allele intensities and ratio calculated in the homoeologous-recombinant F2 genotypes using ImageJ software
Table 1	Marker Ah3TC39B04. Allele intensities and ratio calculated in the homoeologous-recombinant F2 genotypes using ImageJ softwaresoftware
F2 Genotypes	7		19		38		39		49		72		80
Allele	B	K	B	K	B	K	A1	A2	B	K	B	K	B	K
Intensity value (pixel)	167.133	215.6	66.8532	221.2	65.1819	220.926	229.378	235.615	157.533	201.933	176.733	229.378	166.129	213.37
StdDev	15.519	7.836	6.2076	7.143	6.05241	2.848	2.093	1.08	25.573	10.003	13.828	2.093	12.9983	5.078
Min	146	202	58.4	211	56.94	217.333	226.333	234.333	126	188	158	226.333	148.52	206.889
Max	193	228	77.2	235	75.27	225.556	234	237.889	207	219	202	234	189.88	223.556
Angle	-90	-90	-90	-90	-90	-90	-90	-90	-90	-90	-90	-90	-90	-90
A2/A1 ratio		/		/		/		1.02719		/		/
K/B ratio		1.28999		3.30874		3.38938		/		1.28185		1.29788		1.28436
Putative configuration		BBKK		BKKK		BKKK		A1A1A2A2		BBKK		BBKK		BBKK
Table 2	Marker Seq3B10. Allele intensities and ratio calculated in the homoeologous-recombinant F2 genotypes using ImageJ software
F2 Genotypes	7		16		19		38		39		49		72		80
Allele	B	K	A1	A2	B	K	B	K	A1	A2	B	K	B	K	B	K
Intensity value (pixel)	250.7	316.932	264.54	278.178	111.478	320.74	99.0113	298.336	340.626	332.394	261.662	304.919	264.393	329.424	276.891	323.298
StdDev	23.2785	11.5189	31.0238	23.0238	10.3512	10.3573	9.19361	3.84591	3.10811	1.52361	42.4768	15.1045	20.6867	3.00588	21.6646	7.69419
Min	219	296.94	210.05	245.161	97.382	305.95	86.4919	293.485	336.105	330.585	209.286	283.88	236.368	325.05	247.541	313.478
Max	289.5	335.16	309.488	325.247	128.731	340.75	114.335	304.589	347.49	335.602	343.827	330.69	302.192	336.061	316.477	338.732
Angle	-90	-90	-90	-90	-90	-90	-90	-90	-90	-90	-90	-90	-90	-90	-90	-90
A2/A1 ratio		/		1.05155		/		/		0.975831		/		/		/
K/B ratio		1.26419		/		2.87717		3.01316		/		1.16531		1.24596		1.1676
Putative configuration		BBKK		A1A1A2A2		BKKK		BKKK		A1A1A2A2		BBKK		BBKK		BBKK
Table 3	Marker IPAHM108. Allele intensities and ratio calculated in the homoeologous-recombinant F2 genotypes using ImageJ software
F2 Genotypes	7		19		38		72
Allele	B	K	B	K	B	K	B	K
Intensity value (pixel)	138.253	153.095	72.378	195.289	53.0892	132.723	57.3363	137.368
StdDev	18.099	27.807	26.704	12.652	6.95002	17.375	7.50602	17.9832
Min	113.333	107.143	46.667	181.667	43.5199	108.8	47.0015	112.608
Max	173.778	191	143.333	219.667	66.7308	166.827	72.0692	172.666
Angle	-90	-90	-90	-90	-90	-90	-90	-90
K/B ratio		1.10735		2.69818		2.5		2.39583
Putative configuration		BBKK		BKKK		BKKK		BKKK
Table 4	Marker IPAHM105. Allele intensities and ratio calculated in the homoeologous-recombinant F2 genotypes using ImageJ software
F2 Genotypes	7		19		38		72
Allele	B	K	B	K	B	K	B	K
Intensity value (pixel)	95.1619	100.108	50.3076	163.529	36.3632	107.271	36.3897	91.7722
StdDev	12.4573	18.1823	18.5611	12.4649	4.76038	14.0431	4.76385	12.0141
Min	78.0086	70.0606	32.4367	152.262	29.8087	87.9357	29.8305	75.2303
Max	119.614	124.895	99.6261	183.693	45.7069	134.835	45.7402	115.354
Angle	-90	-90	-90	-90	-90	-90	-90	-90
K/B ratio		1.05198		3.25059		2.95		2.52193
Putative configuration		BBKK		BKKK		BKKK		BKKK
Table 5	Marker Ah-569. Allele intensities and ratio calculated in the homoeologous-recombinant F2 genotypes using ImageJ software
F2 Genotypes	7		19		38		72		81
Allele	B	K	B	K	B	K	B	K	B	K
Intensity value (pixel)	153.278	161.668	79.6158	214.818	58.3981	145.995	63.0699	154.127	75.6839	152.586
StdDev	21.1089	29.3642	29.3744	13.9172	7.64502	19.1125	8.25662	20.1771	9.90794	19.9753
Min	125.866	113.143	51.3337	199.834	47.8719	119.68	51.7016	126.346	62.0419	125.082
Max	192.356	201.696	157.666	241.634	73.4038	183.51	79.2761	193.731	95.1314	191.794
Angle	-90	-90	-90	-90	-90	-90	-90	-90	-90	-90
K/B ratio		1.05474		2.69818		2.5		2.44375		2.01609
Putative configuration		BBKK		BKKK		BKKK		BKKK		BKKK
Table 6	Marker Ah3TC13G05. Allele intensities and ratio calculated in the homoeologous-recombinant F2 genotypes using ImageJ softwaresoftware
F2 Genotypes	7		10		28		29		36		38		42		57		72		79		80		89
Allele	B	K	A1	A2	A1	A2	A1	A2	A1	A2	B	K	A1	A2	A1	A2	B	K	A1	A2	B	K	A1	A2
Intensity value (pixel)	183.178	181.54	240.595	264.54	278.178	261.54	255.54	249.595	203.448	220.402	63.5955	160.595	253.178	199.694	210.655	276.684	69.3769	169.54	214.319	203.603	95.8972	259.93	202.229	221.347
StdDev	23.9803	32.9735	21.0238	31.0238	23.0238	17.0238	16.0238	19.0238	26.6338	28.8533	8.32542	21.0238	46.2222	36.2709	27.5773	24.1774	9.08228	22.1948	28.0569	26.6541	35.3815	16.8398	26.4742	19.3419
Min	150.161	127.05	211.648	210.05	245.161	207.05	224.98	220.648	166.776	180.675	52.1325	131.648	220.161	139.755	172.685	243.395	56.8718	138.98	175.688	166.903	61.8314	241.799	165.777	194.716
Max	230.247	226.488	281.861	309.488	325.247	306.488	299.104	290.861	255.725	277.035	79.9368	201.861	300.247	249.137	264.784	324.14	87.2037	213.104	269.389	255.92	189.909	292.377	254.193	259.312
Angle	-90	-90	-90	-90	-90	-90	-90	-90	-90	-90	-90	-90	-90	-90	-90	-90	-90	-90	-90	-90	-90	-90	-90	-90
A2/A1 ratio		/		1.09953		0.940189		0.976735		1.08333		/		0.788749		1.31345		/		0.95		/		1.09454
K/B ratio		0.991056		/		/		/		/		2.52525		/		/		2.44375		/		2.7105		/
Putative configuration		BBKK		A1A1A2A2		A1A1A2A2		A1A1A2A2		A1A1A2A2		BKKK		A1A1A2A2		A1A1A2A2		BKKK		A1A1A2A2		BKKK		A1A1A2A2
Table 7	Marker Ah3TC18G01. Allele intensities and ratio calculated in the homoeologous-recombinant F2 genotypes using ImageJ softwaresoftware
F2 Genotypes	87		88
Allele	A1	A2	B	K
Intensity value (pixel)	109.75	100.25	100.25	115.5
StdDev	46.284	43.874	43.874	38.613
Min	53	50	50	85
Max	163	157	157	172
Angle	-90	-90	-90	-90
A2/A1 ratio		0.91344		/
K/B ratio		/		1.15212
Putative configuration		A1A1A2A2		BBKK
Table 8	Marker gi-0936. Allele intensities and ratio calculated in the homoeologous-recombinant F2 genotypes using ImageJ software
F2 Genotypes	38		87		88
Allele	B	K	A1	A2	B	K
Intensity value (pixel)	204.5	196.25	212.25	223.5	187.5	152.25
StdDev	10.847	14.151	10.966	9.815	21.048	28.088
Min	194	184	200	212	170	129
Max	217	209	222	235	218	193
Angle	-90	-90	-90	-90	-90	-90
A2/A1 ratio		/		1.053		/
K/B ratio		0.959658		/		0.812
Putative configuration		BBKK		A1A1A2A2		BBKK
Table 9	Marker IPAHM103. Allele intensities and ratio calculated in the homoeologous-recombinant F2 genotypes using ImageJ software
F2 Genotypes	41		43		70		89
Allele	A1	A2	B	K	B	K	B	K
Intensity value (pixel)	201.25	223	225.25	220.5	195.25	219.5	199.238	227.115
StdDev	10.436	14.213	7.411	7.594	8.995	5.802	10.3316	7.82182
Min	190	207	219	213	187	213	188.1	219.39
Max	215	240	235	231	204	227	212.85	237.93
Angle	-90	-90	-90	-90	-90	-90	-89.1	-92.7
A2/A1 ratio		1.10807		/		/		/
K/B ratio				0.978912		1.1242		1.13992
Putative configuration		A1A1A2A2		BBKK		BBKK		BBKK
Table 10	Marker RN13D04. Allele intensities and ratio calculated in the homoeologous-recombinant F2 genotypes using ImageJ software
F2 Genotypes	29		30		65
Allele	B	K	B	K	B	K
Intensity value (pixel)	70.5	73	113.75	135	115.5	128
StdDev	28.49	49.254	29.148	27.386	38.613	64.936
Min	42	12	76	107	85	53
Max	96	120	144	159	172	198
Angle	-90	-90	-90	-90	-90	-90
K/B ratio		1.03546		1.18681		1.10823
Putative configuration		BBKK		BBKK		BBKK
